# Supplementary material for: The Effect of Contemporary Brachytherapy Practices on Prognosis in Women with Locally Advanced Cervical Cancer
Source: Curr Oncol. 2023 Apr 19;30(4):4275–88. doi: 10.3390/curroncol30040326 (PMC10137238; doi:10.3390/curroncol30040326)
Supplement: Supplementary file 1 [file curroncol-30-00326-s001.zip]

Archive with 1 entries (1 files):
- curroncol-2257071-supplementary.pdf
